# Supplementary material for: Genetic Variants in Genes Related to Lung Function and Interstitial Lung Diseases Are Associated with Worse Outcomes in Severe COVID-19 and Lung Performance in the Post-COVID-19 Condition
Source: Int J Mol Sci. 2025 Feb 26;26(5):2046. doi: 10.3390/ijms26052046 (PMC11900979; doi:10.3390/ijms26052046)
Supplement: Supplementary file 1 [file ijms-26-02046-s001.zip]

Archive with 1 entries (1 files):
- ijms-3465850-supplementary.pdf
